# Supplementary material for: Secretory Vesicles Are the Principal Means of SARS-CoV-2 Egress
Source: Cells. 2021 Aug 10;10(8):2047. doi: 10.3390/cells10082047 (PMC8393858; doi:10.3390/cells10082047)
Supplement: Supplementary file 1 [file cells-10-02047-s001.zip]

Archive with 9 entries (6 files):
- Supplementary to be deposited/
- Supplementary to be deposited/Cell_B.zip
- Supplementary to be deposited/.DS_Store
- __MACOSX/
- __MACOSX/Supplementary to be deposited/
- __MACOSX/Supplementary to be deposited/._.DS_Store
- Supplementary to be deposited/Cell_A_part_2.zip
- Supplementary to be deposited/Cell_A_part_3.zip
- Supplementary to be deposited/Cell_A_part_1.zip
